# Supplementary material for: Novel Harziane Diterpenes from Deep-Sea Sediment Fungus Trichoderma sp. SCSIOW21 and Their Potential Anti-Inflammatory Effects
Source: Mar Drugs. 2021 Dec 1;19(12):689. doi: 10.3390/md19120689 (PMC8705903; doi:10.3390/md19120689)
Supplement: Supplementary file 1 [file marinedrugs-19-00689-s001.zip]

Archive with 1 entries (1 files):
- marinedrugs-1476180-supplementary.pdf
